# Supplementary material for: Lineage-Selective Disturbance of Early Human Hematopoietic Progenitor Cell Differentiation by the Commonly Used Plasticizer Di-2-ethylhexyl Phthalate via Reactive Oxygen Species: Fatty Acid Oxidation Makes the Difference
Source: Cells. 2021 Oct 9;10(10):2703. doi: 10.3390/cells10102703 (PMC8534767; doi:10.3390/cells10102703)
Supplement: Supplementary file 1 [file cells-10-02703-s001.zip]

Archive with 2 entries (2 files):
- Dei_Supplement_DEHP_FAO.pdf
- Supplementary_Dataset_1_Significant_Metabolite_Data.xlsx
