# Supplementary material for: Lineage-Selective Disturbance of Early Human Hematopoietic Progenitor Cell Differentiation by the Commonly Used Plasticizer Di-2-ethylhexyl Phthalate via Reactive Oxygen Species: Fatty Acid Oxidation Makes the Difference
Source: Cells. 2021 Oct 9;10(10):2703. doi: 10.3390/cells10102703 (PMC8534767; doi:10.3390/cells10102703)
Supplement: Supplementary file 1 [file cells-10-02703-s001.zip › Supplementary_Dataset_1_Significant_Metabolite_Data.xlsx]

## Sheet: Erythrocyte 2 Days
Significant metabolite changes in erythroid differentiation after 2 days. Given is the log2fold change of FDR significant metabolites.
Metabolite	25.6 µM DEHP	128.2 µM DEHP	256.41 µM DEHP
Glu	1.16	n.s.	n.s.
Gly	0.68	0.72	n.s.
His	0.55	0.63	n.s.
Ile	0.58	0.66	n.s.
Lys	n.s.	0.54	n.s.
Phe	0.47	0.52	n.s.
Pro	0.8	0.64	0.53
Thr	0.8	n.s.	n.s.
Val	n.s.	1.09	n.s.
Spermidine	0.8	0.58	0.48
Spermine	1.16	1.5	1.37
Taurine	2.13	1.84	n.s.
lysoPC.a.C18.1	n.s.	0.94	n.s.
lysoPC.a.C18.2	n.s.	1.87	n.s.
lysoPC.a.C20.4	n.s.	n.s.	1.27
lysoPC.a.C26.0	n.s.	0.69	0.92
lysoPC.a.C28.0	0.84	n.s.	n.s.
lysoPC.a.C28.1	0.59	n.s.	n.s.
PC.aa.C28.1	0.86	n.s.	n.s.
PC.aa.C30.0	1.46	n.s.	1.11
PC.aa.C30.2	1	n.s.	n.s.
PC.aa.C32.0	1.66	1.19	1.49
PC.aa.C32.1	1.23	0.88	0.89
PC.aa.C32.2	0.96	0.67	0.53
PC.aa.C32.3	0.81	0.47	n.s.
PC.aa.C34.1	1.29	n.s.	n.s.
PC.aa.C34.2	0.91	0.76	n.s.
PC.aa.C34.3	0.83	0.64	0.45
PC.aa.C34.4	0.75	0.46	n.s.
PC.aa.C36.1	1.19	n.s.	n.s.
PC.aa.C36.2	0.89	n.s.	n.s.
PC.aa.C36.3	0.83	0.66	n.s.
PC.aa.C36.4	0.96	0.77	n.s.
PC.aa.C36.5	0.77	0.47	n.s.
PC.aa.C36.6	0.86	0.65	0.44
PC.aa.C38.0	1.08	1.06	0.93
PC.aa.C38.3	0.87	n.s.	n.s.
PC.aa.C38.4	0.94	n.s.	n.s.
PC.aa.C38.5	0.7	0.39	n.s.
PC.aa.C38.6	0.8	0.78	n.s.
PC.aa.C40.2	1.09	n.s.	n.s.
PC.aa.C40.3	0.89	n.s.	n.s.
PC.aa.C40.4	0.94	n.s.	n.s.
PC.aa.C40.5	0.7	0.36	n.s.
PC.aa.C40.6	0.61	0.36	n.s.
PC.aa.C42.1	1.13	1.06	0.82
PC.aa.C42.2	0.62	n.s.	n.s.
PC.aa.C42.4	0.84	n.s.	n.s.
PC.aa.C42.5	1.12	0.85	0.76
PC.aa.C42.6	0.66	0.4	n.s.
PC.ae.C30.0	1.13	0.88	1.06
PC.ae.C30.1	1.1	0.94	0.93
PC.ae.C32.1	1.26	0.92	1.03
PC.ae.C32.2	1.16	0.86	1
PC.ae.C34.0	1.36	0.88	1.08
PC.ae.C34.1	1.33	0.98	n.s.
PC.ae.C34.2	1.12	0.98	0.98
PC.ae.C34.3	1.2	1.21	1.17
PC.ae.C36.1	1.22	n.s.	n.s.
PC.ae.C36.2	0.88	0.67	n.s.
PC.ae.C36.3	1.13	1.08	1
PC.ae.C36.4	1.3	1.07	1.07
PC.ae.C36.5	1.48	1.31	1.15
PC.ae.C38.0	0.7	0.38	n.s.
PC.ae.C38.1	0.94	n.s.	n.s.
PC.ae.C38.2	0.95	n.s.	n.s.
PC.ae.C38.3	0.98	0.78	n.s.
PC.ae.C38.4	1.22	1.02	0.98
PC.ae.C38.5	0.95	0.78	0.6
PC.ae.C38.6	1.34	1.25	1.13
PC.ae.C40.1	0.72	0.54	n.s.
PC.ae.C40.2	0.95	n.s.	n.s.
PC.ae.C40.3	0.86	0.75	n.s.
PC.ae.C40.4	0.95	n.s.	n.s.
PC.ae.C40.5	0.98	0.84	0.65
PC.ae.C40.6	1.05	0.95	0.77
PC.ae.C42.1	0.53	n.s.	n.s.
PC.ae.C42.2	0.94	0.64	0.5
PC.ae.C42.3	0.76	0.66	0.71
PC.ae.C44.3	0.7	n.s.	n.s.
PC.ae.C44.6	n.s.	0.7	n.s.
SM..OH..C16.1	0.99	n.s.	n.s.
SM..OH..C22.1	n.s.	1.2	n.s.
SM..OH..C24.1	1.04	0.97	n.s.
SM.C16.0	1.04	n.s.	n.s.
SM.C18.1	0.79	n.s.	n.s.
SM.C20.2	0.65	0.85	n.s.
SM.C22.3	0.8	0.85	n.s.
SM.C24.0	1.14	n.s.	n.s.
SM.C24.1	1.16	n.s.	n.s.
SM.C26.1	1.37	1.02	n.s.
H1	0.69	1	n.s.
S1P	n.s.	n.s.	-3.3

## Sheet: Erythrocyte 4 Days 
Significant metabolite changes in erythroid differentiation after 4 days. Given is the log2fold change of FDR significant metabolites.
Metabolite	25.6 µM DEHP	128.2 µM DEHP	256.41 µM DEHP
Asp	n.s.	-1.69	-1.93
Gln	n.s.	-0.71	n.s.
Glu	n.s.	-1.09	n.s.
Thr	n.s.	-0.61	n.s.
Putrescine	n.s.	-0.81	-1.24
Spermidine	-0.57	-0.77	-0.53
Taurine	n.s.	-1.28	n.s.
C5.1	n.s.	-0.78	n.s.
C14	n.s.	-0.54	n.s.
lysoPC.a.C20.4	n.s.	0.97	n.s.
lysoPC.a.C28.0	n.s.	-1.12	n.s.
PC.aa.C28.1	n.s.	-1.22	n.s.
PC.aa.C30.2	n.s.	-1.44	n.s.
PC.aa.C32.2	n.s.	-0.55	n.s.
PC.aa.C34.1	n.s.	-1.48	n.s.
PC.aa.C34.2	n.s.	-0.61	n.s.
PC.aa.C34.3	n.s.	-0.55	n.s.
PC.aa.C36.1	n.s.	-1.89	n.s.
PC.aa.C36.2	n.s.	-1.02	-0.88
PC.aa.C36.3	n.s.	-0.63	n.s.
PC.aa.C36.4	n.s.	-0.95	n.s.
PC.aa.C38.3	n.s.	-1.1	n.s.
PC.aa.C38.4	n.s.	-1	n.s.
PC.aa.C38.5	n.s.	-0.71	-0.64
PC.aa.C40.3	n.s.	-1.01	n.s.
PC.aa.C40.4	n.s.	-1.12	-0.97
PC.aa.C40.5	n.s.	-0.6	n.s.
PC.aa.C42.4	n.s.	-0.75	n.s.
PC.ae.C34.0	n.s.	-1.33	n.s.
PC.ae.C36.1	n.s.	-1.37	n.s.
PC.ae.C36.2	n.s.	-0.58	n.s.
PC.ae.C36.5	n.s.	0.54	n.s.
PC.ae.C38.2	n.s.	-0.89	n.s.
PC.ae.C38.3	n.s.	-0.99	n.s.
PC.ae.C38.6	n.s.	0.51	n.s.
PC.ae.C40.2	n.s.	-1.13	n.s.
PC.ae.C40.3	n.s.	-0.9	n.s.
PC.ae.C40.4	n.s.	-0.99	-0.74
SM..OH..C16.1	n.s.	-1.87	-1.73
SM..OH..C22.1	n.s.	-1.19	n.s.
SM..OH..C22.2	n.s.	-1.72	n.s.
SM.C16.0	n.s.	-1.75	n.s.
SM.C16.1	n.s.	-0.89	n.s.
SM.C18.0	n.s.	-1.99	-1.44
SM.C18.1	n.s.	-1.16	-1.07
SM.C22.3	n.s.	-0.96	n.s.
SM.C24.0	n.s.	-1.23	n.s.
SM.C24.1	n.s.	-1.64	n.s.
SM.C26.0	n.s.	-1	n.s.
SM.C26.1	n.s.	-2.24	n.s.
H1	0.74	0.3	n.s.
S1P	-3.36	-2.54	-3.29
dhSphd18.0	-1.63	-1.65	-1.57
C20Ceramide	n.s.	n.s.	-1.26
C24Ceramide	n.s.	-1.08	n.s.
C18DHCer	n.s.	-1	n.s.

## Sheet: Erythrocyte 6 Days
Significant metabolite changes in erythroid differentiation after 6 days. Given is the log2fold change of FDR significant metabolites.
Metabolite	25.6 µM DEHP	128.2 µM DEHP	256.41 µM DEHP
Asp	-1.16	-1.45	n.s.
Putrescine	-1.32	-1.53	n.s.
Spermidine	-0.61	-0.57	-0.43
Spermine	n.s.	0.36	0.96
C6..C4.1.DC.	n.s.	-0.53	n.s.
C14.2	n.s.	-0.98	n.s.
lysoPC.a.C16.1	n.s.	n.s.	0.86
lysoPC.a.C18.1	n.s.	n.s.	0.66
lysoPC.a.C18.2	1.37	1.53	1.53
lysoPC.a.C20.3	n.s.	0.83	0.9
lysoPC.a.C20.4	1.19	1.15	0.98
PC.aa.C30.2	-0.74	-0.57	n.s.
PC.aa.C32.0	n.s.	n.s.	1.21
PC.aa.C32.2	-0.38	-0.39	-0.54
PC.aa.C32.3	-0.31	-0.45	-0.92
PC.aa.C34.1	-0.64	n.s.	n.s.
PC.aa.C34.3	-0.53	-0.63	-0.77
PC.aa.C34.4	n.s.	n.s.	-0.62
PC.aa.C36.1	-1.06	-0.92	n.s.
PC.aa.C36.4	-0.38	-0.46	-0.59
PC.aa.C36.6	n.s.	n.s.	-0.45
PC.aa.C38.3	-0.6	-0.64	-0.62
PC.aa.C40.4	-0.7	-0.82	-0.97
PC.aa.C42.4	n.s.	n.s.	-0.6
PC.aa.C42.6	0.54	0.54	n.s.
PC.ae.C30.0	n.s.	n.s.	0.97
PC.ae.C30.1	n.s.	0.75	0.98
PC.ae.C30.2	0.71	0.67	n.s.
PC.ae.C32.1	n.s.	n.s.	1.03
PC.ae.C32.2	n.s.	0.62	0.81
PC.ae.C34.1	n.s.	n.s.	0.78
PC.ae.C34.2	0.54	0.68	1.19
PC.ae.C34.3	0.72	0.94	1.09
PC.ae.C36.1	-0.64	-0.58	n.s.
PC.ae.C36.3	0.61	0.81	0.84
PC.ae.C36.4	0.44	0.5	0.63
PC.ae.C36.5	0.98	1.18	0.89
PC.ae.C38.3	n.s.	-0.57	-0.47
PC.ae.C38.6	0.75	0.66	0.44
PC.ae.C40.1	0.69	0.83	0.63
PC.ae.C40.3	-0.87	-0.84	-0.67
PC.ae.C40.4	-0.49	-0.62	-0.67
PC.ae.C42.1	0.6	0.55	0.25
PC.ae.C42.2	0.96	1.08	0.86
SM..OH..C16.1	-0.84	-0.89	n.s.
SM..OH..C22.2	-0.61	n.s.	n.s.
SM.C16.0	n.s.	n.s.	n.s.
SM.C18.0	-1.21	-1.23	-0.75
SM.C18.1	-0.78	-0.94	-0.95
SM.C20.2	-0.65	-0.95	-0.89
SM.C22.3	-0.61	-0.63	-0.85
SM.C24.0	-0.67	-0.68	n.s.
SM.C24.1	-0.7	-0.63	n.s.
H1	0.31	-0.27	n.s.
C24Ceramide	-1.08	-1.14	-1.96
dhSphd18.0	n.s.	n.s.	-1.69
C20Ceramide	n.s.	n.s.	-1.2
C18Ceramide	n.s.	n.s.	-1.04
C16DHCer	n.s.	1.16	n.s.

## Sheet: Dendritic Cells 3 Days
Significant metabolite changes in dendritic cell differentiation after 3 days. Given is the log2fold change of FDR significant metabolites.
Metabolite	25.6 µM DEHP	128.2 µM DEHP	256.41 µM DEHP
Lys	n.s.	n.s.	0.55
PC.aa.C32.0	n.s.	n.s.	1.68
PC.aa.C38.5	n.s.	n.s.	-0.63
PC.ae.C34.0	n.s.	n.s.	1.47
H1	n.s.	n.s.	1.2
dhSphd18.0	n.s.	-1.07	-1.21
C18Ceramide	n.s.	n.s.	-1.05

## Sheet: Dendritic Cells 8 Days
Significant metabolite changes in dendritic cell differentiation after 8 days. Given is the log2fold change of FDR significant metabolites.
Metabolite	25.6 µM DEHP	128.2 µM DEHP	256.41 µM DEHP
Arg	1.6	1.84	1.37
Asp	n.s.	-0.9	-1.71
Glu	-0.8	-0.97	-1.63
His	n.s.	0.86	n.s.
Ile	0.8	0.73	0.46
Leu	0.67	0.64	n.s.
Lys	0.95	1.02	0.72
Met	0.31	0.52	0.22
Phe	0.76	0.76	0.6
Ser	1.64	n.s.	n.s.
Thr	n.s.	n.s.	n.s.
Tyr	0.88	0.87	0.67
Val	1.06	0.9	n.s.
Histamine	-1.92	-2.17	-2.97
Spermidine	-0.36	-0.53	-0.86
Spermine	n.s.	-0.58	-0.79
Taurine	-3.12	-3.46	-3.37
C14.2.OH	n.s.	0.52	n.s.
C16.OH	1.09	1.18	1.42
C16.1.OH	1.09	1.11	1.29
lysoPC.a.C16.0	n.s.	n.s.	n.s.
lysoPC.a.C16.1	n.s.	n.s.	n.s.
lysoPC.a.C17.0	1.59	n.s.	1.21
lysoPC.a.C18.0	n.s.	n.s.	n.s.
lysoPC.a.C18.1	n.s.	n.s.	n.s.
lysoPC.a.C18.2	1.06	n.s.	n.s.
lysoPC.a.C20.3	n.s.	n.s.	-0.57
lysoPC.a.C20.4	n.s.	-0.96	-1.79
lysoPC.a.C24.0	n.s.	n.s.	n.s.
lysoPC.a.C26.1	n.s.	n.s.	-1.1
lysoPC.a.C28.0	n.s.	-0.82	-1.84
lysoPC.a.C28.1	n.s.	-0.91	-1.71
PC.aa.C24.0	n.s.	-0.61	-0.86
PC.aa.C28.1	-1.21	-2.16	-3.01
PC.aa.C30.0	n.s.	-1.27	-2.5
PC.aa.C30.2	-1.19	-2.44	-3.89
PC.aa.C32.0	1.03	n.s.	-1.24
PC.aa.C32.1	n.s.	-1.48	-2.97
PC.aa.C32.2	n.s.	-2.13	-3.22
PC.aa.C32.3	-0.69	-2.4	-3.26
PC.aa.C34.1	n.s.	-1.38	-2.57
PC.aa.C34.2	n.s.	-1.62	-2.77
PC.aa.C34.3	n.s.	-1.64	-2.99
PC.aa.C34.4	n.s.	-1.96	-3.11
PC.aa.C36.0	n.s.	-0.38	-0.52
PC.aa.C36.1	-0.93	-1.75	-2.89
PC.aa.C36.2	-1.07	-2.08	-2.79
PC.aa.C36.3	-0.56	-1.73	-2.75
PC.aa.C36.4	-0.58	-1.79	-3.1
PC.aa.C36.5	n.s.	-1.74	-2.93
PC.aa.C36.6	n.s.	-1.09	-2.03
PC.aa.C38.0	-0.71	-1.69	-2
PC.aa.C38.1	n.s.	n.s.	-2.13
PC.aa.C38.3	n.s.	-1.54	-2.58
PC.aa.C38.4	-0.67	-1.75	-2.88
PC.aa.C38.5	-0.9	-2.11	-3.12
PC.aa.C38.6	-0.37	-1.44	-2.54
PC.aa.C40.2	n.s.	-0.98	-1.99
PC.aa.C40.3	n.s.	-1.09	-2.47
PC.aa.C40.4	n.s.	-1.48	-2.29
PC.aa.C40.5	-0.55	-1.56	-2.57
PC.aa.C40.6	-0.37	-1.11	-1.5
PC.aa.C42.1	n.s.	n.s.	n.s.
PC.aa.C42.4	n.s.	-0.78	-1.54
PC.aa.C42.5	n.s.	-0.59	-1.73
PC.aa.C42.6	n.s.	-0.61	-0.84
PC.ae.C30.0	n.s.	-0.95	-1.57
PC.ae.C30.1	n.s.	-1.63	-2.56
PC.ae.C30.2	n.s.	-1.32	-2.25
PC.ae.C32.1	n.s.	-1.45	-2.79
PC.ae.C32.2	n.s.	-1.46	-2.55
PC.ae.C34.0	n.s.	-0.88	-2
PC.ae.C34.1	n.s.	-1.27	-2.39
PC.ae.C34.2	n.s.	-1.05	-2.15
PC.ae.C34.3	n.s.	-0.79	-2.17
PC.ae.C36.0	n.s.	-0.68	-0.9
PC.ae.C36.1	-0.71	-1.61	-2.5
PC.ae.C36.2	-0.45	-1.42	-2.02
PC.ae.C36.3	n.s.	-1.08	-2
PC.ae.C36.4	-0.56	-2.1	-3.46
PC.ae.C36.5	n.s.	-1.61	-3.12
PC.ae.C38.0	n.s.	-0.64	-1.06
PC.ae.C38.1	-0.95	-1.63	-2.31
PC.ae.C38.2	-0.86	-1.72	-1.81
PC.ae.C38.3	-0.56	-1.6	-2.74
PC.ae.C38.4	n.s.	-1.85	-2.94
PC.ae.C38.5	-0.74	-2.25	-3.23
PC.ae.C38.6	n.s.	-1.72	-2.96
PC.ae.C40.1	n.s.	-0.95	-1.8
PC.ae.C40.2	n.s.	-1.65	-2.66
PC.ae.C40.3	n.s.	-1.81	-2.23
PC.ae.C40.4	-0.62	-1.44	-1.63
PC.ae.C40.5	n.s.	-1.68	-2.49
PC.ae.C40.6	n.s.	-1.91	-2.69
PC.ae.C42.1	n.s.	-0.98	-1.49
PC.ae.C42.2	n.s.	-0.97	-2.05
PC.ae.C42.3	n.s.	-1.13	-1.79
PC.ae.C44.3	n.s.	-0.61	n.s.
PC.ae.C44.5	-0.48	-0.85	-1.03
PC.ae.C44.6	-0.72	-1.17	-1.08
SM..OH..C14.1	-0.74	-1.57	-2.47
SM..OH..C16.1	-1.3	-2.49	-3.89
SM..OH..C22.1	n.s.	n.s.	-0.5
SM..OH..C22.2	n.s.	-1.42	-2.63
SM..OH..C24.1	n.s.	-1.39	-2.13
SM.C16.0	-0.98	-2.08	-3.64
SM.C16.1	-0.65	-1.69	-2.76
SM.C18.0	-1.39	-2.45	-3.79
SM.C18.1	-1.08	-2.26	-3.52
SM.C20.2	n.s.	-1.63	-3.25
SM.C22.3	n.s.	-2.06	-3.21
SM.C24.0	n.s.	-0.97	-2.29
SM.C24.1	n.s.	-1.46	-2.91
SM.C26.1	n.s.	-1.01	-1.91
H1	1.84	1.92	1.71
dhSphd18.0	n.s.	-2.6	-5.79
C20Ceramide	n.s.	-1.15	-2.51
Sphd18.1	n.s.	n.s.	-1.17
C18Ceramide	n.s.	n.s.	-1.02

## Sheet: Dendritic Cells 11 Days
Significant metabolite changes in dendritic cell differentiation after 11 days. Given is the log2fold change of FDR significant metabolites.
Metabolite	25.6 µM DEHP	128.2 µM DEHP	256.41 µM DEHP
Ala	n.s.	0.6	n.s.
Arg	2.04	1.14	1.86
Gln	n.s.	n.s.	n.s.
Glu	-1.36	-1.12	-1.04
Gly	n.s.	-0.9	n.s.
His	0.74	n.s.	0.86
Ile	0.68	n.s.	1.15
Leu	n.s.	n.s.	0.93
Lys	1.15	n.s.	1.39
Phe	0.75	n.s.	0.97
Pro	n.s.	n.s.	0.4
Thr	n.s.	n.s.	n.s.
Tyr	0.72	n.s.	0.89
Histamine	-2.84	-1.85	-4.44
Spermidine	-0.55	-0.36	-0.55
Spermine	-1.32	-0.83	-1.46
C2	-0.75	n.s.	-0.77
C3.1	n.s.	n.s.	-1.26
lysoPC.a.C16.0	0.81	n.s.	1.1
lysoPC.a.C16.1	n.s.	n.s.	-1.22
lysoPC.a.C18.1	n.s.	n.s.	-1.15
lysoPC.a.C20.4	-1.36	n.s.	-2.29
lysoPC.a.C28.0	n.s.	n.s.	-1.82
lysoPC.a.C28.1	-1.36	n.s.	-3.41
PC.aa.C24.0	n.s.	n.s.	-0.79
PC.aa.C28.1	-2.66	-1.98	-3.75
PC.aa.C30.0	-1.24	n.s.	-2.12
PC.aa.C30.2	-1.94	n.s.	-3.68
PC.aa.C32.1	-2.17	n.s.	-3.62
PC.aa.C32.2	-3.82	-1.63	-5.52
PC.aa.C32.3	-4.12	-2.17	-5.35
PC.aa.C34.1	n.s.	n.s.	-1.59
PC.aa.C34.2	-2.39	-1.36	-3.67
PC.aa.C34.3	-3.18	-1.39	-4.88
PC.aa.C34.4	-3.54	n.s.	-5.77
PC.aa.C36.1	n.s.	n.s.	-1.73
PC.aa.C36.2	-2.48	-1.81	-3.48
PC.aa.C36.3	-2.46	-1.38	-3.95
PC.aa.C36.4	-2.12	n.s.	-3.84
PC.aa.C36.5	-2.76	n.s.	-4.97
PC.aa.C36.6	-2.22	n.s.	-3.57
PC.aa.C38.0	-2	-1.41	-2.63
PC.aa.C38.1	-1.56	n.s.	-0.86
PC.aa.C38.3	-1.84	-1.24	-2.96
PC.aa.C38.4	-1.94	n.s.	-3.52
PC.aa.C38.5	-2.6	n.s.	-4.54
PC.aa.C38.6	-1.92	n.s.	-3.16
PC.aa.C40.2	-0.94	n.s.	-1.31
PC.aa.C40.3	-1.42	-0.86	-2.42
PC.aa.C40.4	-2.12	-1.07	-2.98
PC.aa.C40.5	-2.53	n.s.	-4.5
PC.aa.C40.6	-1.23	-0.59	-1.64
PC.aa.C42.1	-1.02	n.s.	n.s.
PC.aa.C42.4	-0.91	n.s.	-1.58
PC.aa.C42.5	n.s.	n.s.	-3.09
PC.aa.C42.6	-0.76	n.s.	-1.05
PC.ae.C30.0	n.s.	n.s.	-1.48
PC.ae.C30.1	-2.25	n.s.	-4.42
PC.ae.C30.2	-2.32	-0.77	-2.53
PC.ae.C32.1	-1.65	-1.35	-3.11
PC.ae.C32.2	-2.41	-1.51	-3.41
PC.ae.C34.1	n.s.	n.s.	-1.92
PC.ae.C34.2	-1.75	-1.21	-3.43
PC.ae.C34.3	-1.89	n.s.	-4.09
PC.ae.C36.1	n.s.	n.s.	-1.87
PC.ae.C36.2	-1.81	-1.48	-3.11
PC.ae.C36.3	-1.72	-1.07	-3.8
PC.ae.C36.4	-2.95	-1.38	-4.79
PC.ae.C36.5	-2.45	-0.92	-4.63
PC.ae.C38.1	-1.91	-1.94	-2.05
PC.ae.C38.2	-1.41	-1.49	-2.08
PC.ae.C38.3	-2.26	-1.67	-3.59
PC.ae.C38.4	-2.51	-1.36	-3.78
PC.ae.C38.5	-3.05	-1.61	-4.63
PC.ae.C38.6	-2.64	n.s.	-4.54
PC.ae.C40.1	-0.84	n.s.	-1.63
PC.ae.C40.2	-1.5	n.s.	-2.4
PC.ae.C40.3	-2.15	-2.07	-3.15
PC.ae.C40.4	-2.14	-1.63	-2.71
PC.ae.C40.5	-2.71	-1.4	-4.75
PC.ae.C40.6	-2.9	-1.34	-4.13
PC.ae.C42.1	-0.97	n.s.	-1.17
PC.ae.C42.2	-1.44	n.s.	-1.52
PC.ae.C42.3	-1.6	-1.64	-2.36
PC.ae.C44.3	n.s.	n.s.	-0.66
PC.ae.C44.5	-1.07	-0.74	-1.06
PC.ae.C44.6	-2.03	-1.49	-2.13
SM..OH..C14.1	-2.24	n.s.	-2.79
SM..OH..C16.1	-1.81	n.s.	-4.06
SM.C16.0	-1.91	-1.54	-3.47
SM.C16.1	-2.21	-1.33	-3.23
SM.C18.0	-1.56	-1.94	-2.84
SM.C18.1	-2.37	-1.89	-3.56
SM.C20.2	n.s.	n.s.	-3.72
SM.C22.3	n.s.	n.s.	-2.62
SM.C24.0	n.s.	n.s.	-1.37
SM.C24.1	n.s.	n.s.	-1.88
SM.C26.0	n.s.	n.s.	-0.92
H1	2.21	0.76	2.51
Sphd18.1	n.s.	-2.41	-1.48
C20Ceramide	n.s.	n.s.	-1.37
